# Supplementary material for: Changes in Loneliness, BDNF, and Biological Aging Predict Trajectories in a Blood-Based Epigenetic Measure of Cortical Aging: A Study of Older Black Americans
Source: Genes (Basel). 2023 Mar 31;14(4):842. doi: 10.3390/genes14040842 (PMC10138024; doi:10.3390/genes14040842)
Supplement: Supplementary file 1 [file genes-14-00842-s001.zip]

Archive with 1 entries (1 files):
- genes-2249918-supplementary.pdf
